# Supplementary material for: Tailoring of Novel Azithromycin-Loaded Zinc Oxide Nanoparticles for Wound Healing
Source: Pharmaceutics. 2022 Jan 5;14(1):111. doi: 10.3390/pharmaceutics14010111 (PMC8780377; doi:10.3390/pharmaceutics14010111)
Supplement: Supplementary file 1 [file pharmaceutics-14-00111-s001.zip]

Archive with 1 entries (1 files):
- pharmaceutics-1514182-supplementary.pdf
